# Supplementary material for: Investigating Saccade-Onset Locked EEG Signatures of Face Perception during Free-Viewing in a Naturalistic Virtual Environment
Source: eNeuro. 2025 Aug 29;12(9):ENEURO.0573-24.2025. doi: 10.1523/ENEURO.0573-24.2025 (PMC12418071; doi:10.1523/ENEURO.0573-24.2025)
Supplement: Data 1 — The code used for the creation of this manuscript. Download Data 1, ZIP file. [file eneuro-12-ENEURO.0573-24.2025-s001.zip]

Archive with 16 entries (16 files):
- saccade-onset_ERPs_of-face_perception_free-viewing_VR-main/AgentRotations.ipynb
- saccade-onset_ERPs_of-face_perception_free-viewing_VR-main/CITATION.cff
- saccade-onset_ERPs_of-face_perception_free-viewing_VR-main/collect-and-save-all-subj-data.m
- saccade-onset_ERPs_of-face_perception_free-viewing_VR-main/collectDataAllVP_finalPlots.m
- saccade-onset_ERPs_of-face_perception_free-viewing_VR-main/FacePaper_Revisions.ipynb
- saccade-onset_ERPs_of-face_perception_free-viewing_VR-main/frontal_face_erps.m
- saccade-onset_ERPs_of-face_perception_free-viewing_VR-main/ICAcalculations.m
- saccade-onset_ERPs_of-face_perception_free-viewing_VR-main/preproc_data_using_automat_algo.m
- saccade-onset_ERPs_of-face_perception_free-viewing_VR-main/README.md
- saccade-onset_ERPs_of-face_perception_free-viewing_VR-main/sacc_sort_for_saccdur.m
- saccade-onset_ERPs_of-face_perception_free-viewing_VR-main/saccade-onsetERPs_facePerception-plots.ipynb
- saccade-onset_ERPs_of-face_perception_free-viewing_VR-main/saccERPs-Unfold.m
- saccade-onset_ERPs_of-face_perception_free-viewing_VR-main/TFCE-ANOVA.m
- saccade-onset_ERPs_of-face_perception_free-viewing_VR-main/TFCE-Topoplots.m
- saccade-onset_ERPs_of-face_perception_free-viewing_VR-main/Topoplots-Figure4.m
- saccade-onset_ERPs_of-face_perception_free-viewing_VR-main/uncanneyValleyAnalysis.m
