# Supplementary material for: Investigating Saccade-Onset Locked EEG Signatures of Face Perception during Free-Viewing in a Naturalistic Virtual Environment
Source: eNeuro. 2025 Aug 29;12(9):ENEURO.0573-24.2025. doi: 10.1523/ENEURO.0573-24.2025 (PMC12418071; doi:10.1523/ENEURO.0573-24.2025)
Supplement: Data 1 — The code used for the creation of this manuscript. Download Data 1, ZIP file. [file eneuro-12-ENEURO.0573-24.2025-s001.zip › saccade-onset_ERPs_of-face_perception_free-viewing_VR-main/CITATION.cff]

cff-version: 1.1.0
message: "If you use this software, please cite it as below."
authors:
- family-names: "Nolte"
  given-names: "Debora"
- family-names: "Grasso-Cladera"
  given-names: "Aitana"
title: "saccade-onset_ERPs_of-face_perception_free-viewing_VR "
date-released: 2024-12-06 
url: "https://github.com/debnolte/saccade-onset_ERPs_of-face_perception_free-viewing_VR"
