# Supplementary material for: Investigating Saccade-Onset Locked EEG Signatures of Face Perception during Free-Viewing in a Naturalistic Virtual Environment
Source: eNeuro. 2025 Aug 29;12(9):ENEURO.0573-24.2025. doi: 10.1523/ENEURO.0573-24.2025 (PMC12418071; doi:10.1523/ENEURO.0573-24.2025)
Supplement: Data 1 — The code used for the creation of this manuscript. Download Data 1, ZIP file. [file eneuro-12-ENEURO.0573-24.2025-s001.zip › saccade-onset_ERPs_of-face_perception_free-viewing_VR-main/frontal_face_erps.m]

%% Redo the preprocessing steps for replacing trigger files:
% 1. load the data without the removed artifacts after running clean_artifacts
% 2. redo the trigger file & save the data
% 3. reject the noisy periods & save the data
% 4. reject noisy ICs & save data
% 5. Interopate & save data
%%
clear variables
close all;
clc;
%%
addpath('/net/store/nbp/projects/wd_ride_village/Matlab-resources/eeglab2020_0');
% load EEGlab
eeglab;
basepath='/net/store/nbp/projects/wd_ride_village/processedData/village/preprocessed/';
cd(basepath);
cd('/net/store/nbp/projects/wd_ride_village/repos/wd-pilot-pipeline');
rec_vill = readtable('recordings_village.csv');
%%
subjects = [1,2,4,5,7,8,10,11,12,15,16,17,18,19,20,21,22,24,26,27,29,30,31,32,33,...
    34,36,37,38,41,42,43,44,45,46,47,48,49,50,51,53,54,55,56,57,58,59,60];

subs_to_include = [1,4,5,11,16,18,19,20,21,29,30,33,34,36,37,38,41,...
    42,43,44,45,46,47,48,49,50,53,54,56,57,58,59,60]; % took 17,51, out for now as I get a weird error

frontal_face_wo_unfold = nan(length(subs_to_include),64,350);
frontal_face_dist_wo_unfold = nan(length(subs_to_include),64,350);
all_face_wo_unfold = nan(length(subs_to_include),64,350);
cnt = 1;
%%
for sub = 1:length(subjects)
    s = subjects(sub);
    if ismember(s,subs_to_include)

        cd('/net/store/nbp/projects/wd_ride_village/recordedData/wd_village/');
        uidname = rec_vill{sub,1};
        uidname = uidname{1,1};

        savedata = [basepath, uidname, '/'];

        % add this new folder to the savedata path, so where the intermediate steps
        % will be saved
        savedata = [savedata, 'automated_preproc_new/'];
        cd(savedata);

        % get the corresponding file name
        if s > 39

            cntfile = dir(string(s)+'_v1_'+'*'+'.xdf');
        elseif s < 10
            cntfile = dir('0'+string(s)+'_v_'+'*'+'.xdf');
        else
            cntfile = dir(string(s)+'_v_'+'*'+'.xdf');
        end
        cntpath = fullfile(basepath,cntfile.name);
        [filepath,filename,ext] = fileparts(cntpath); % define variables
        filepath = [filepath filesep];
        filename = [filename ext];

        %% load the data without the removed artifacts after running clean_artifacts
        for fd = 1:2
            EEG = pop_loadset(sprintf('2a_cleanDataChannels_woRejection_%s.set',uidname),fullfile(savedata));
            %% get correct trigger file
            if fd == 1
                trgname = sprintf('frontal_face_triggers_10_%s.csv',uidname); % frontal faces
                savename = 'frontal_face_';
            else
                trgname = sprintf('frontal_face_triggers_close_10_%s.csv',uidname); % frontal faces + distance
                savename = 'frontal_face_dist_';
            end
            %
            

            trgpath = '/net/store/nbp/projects/wd_ride_village/repos/wd-pilot-pipeline/data/village/processed/Trigger_MAD_newfile';
            EEG = pop_importevent(EEG,'event',fullfile(trgpath,trgname),'fields', {'latency','type','saccade_amp'}, 'skipline', 1,'append','no');


            % save the data: always add an 'a' behind the number of automated
            EEG = eeg_checkset(EEG);
            EEG = pop_editset(EEG, 'setname', sprintf('2%s_%s',savename,uidname));
            EEG = pop_saveset(EEG, 'filename',sprintf('2%s_%s',savename,uidname),'filepath',fullfile(savedata));
            %% reject the noisy periods
            if isfile(fullfile(savedata,sprintf('removed_intervals_%s.mat',uidname)))
                load(fullfile(savedata,sprintf('removed_intervals_%s.mat',uidname)));
                EEG = eeg_eegrej(EEG,tmprej);
            end
            % save the data: always add an 'a' behind the number of automated
            EEG = eeg_checkset(EEG);

            %% reject noisy ICs
            load(fullfile(savedata,sprintf('removed_components_%s.mat',uidname)));

            outDir = fullfile(savedata, 'amica');
            mod = loadmodout15(outDir);

            EEG.icaweights  = mod.W;
            EEG.icasphere   = mod.S;
            EEG.icawinv     = [];
            EEG.icaact      = [];
            EEG.icachansind = [];
            EEG             = eeg_checkset(EEG);
            % get the bad components out of the saved ICA file and re-reject them
            EEG             = pop_subcomp(EEG,components_to_remove);

            % save the results
            EEG = eeg_checkset(EEG);

            %% Interpolating missing channels
            % get all channels that need to be interpolated
            EEG_chan = pop_loadset(sprintf('1a_triggersFiltering_%s.set',uidname),fullfile(savedata));
            full_chanlocs = EEG_chan.chanlocs; % used for data cleaning and interpolation
            clear EEG_chan

            EEG = pop_interp(EEG,full_chanlocs,'spherical');

            EEG = eeg_checkset(EEG);
            % check if duplicate channel label
            if isfield(EEG.chanlocs, 'labels')
                if length( { EEG.chanlocs.labels } ) > length( unique({ EEG.chanlocs.labels } ) )
                    disp('Warning: some channels have the same label');
                end
            end

            % save the results
            EEG = eeg_checkset(EEG);
            EEG = pop_editset(EEG, 'setname', sprintf('4%s_%s',savename,uidname));
            EEG = pop_saveset(EEG, 'filename',sprintf('4%s_%s',savename,uidname),'filepath',fullfile(savedata));
        
        %% save the data
        if fd == 1
            EEG1 = pop_epoch(EEG, {'10'}, [-0.2 0.5]);
            frontal_face_wo_unfold(cnt,:,:) = mean(EEG1.data,3);
        else
            EEG1 = pop_epoch(EEG, {'10'}, [-0.2 0.5]);
            frontal_face_dist_wo_unfold(cnt,:,:) = mean(EEG1.data,3);
        end
        
        end
        % save all trials --> only do this once 
        EEG = pop_epoch(EEG, {'0','10'}, [-0.2 0.5]);
        all_face_wo_unfold(cnt,:,:) = mean(EEG.data,3);

        cnt = cnt + 1;
    end
end
py_path = '/net/store/nbp/projects/wd_ride_village/repos/wd-pilot-pipeline/data/village/processed/EEG';
times = EEG.times; % is the same for all subjctes so we only need it once
save(fullfile(py_path,sprintf('frontal_face_dist_erps_wo_Unfold.mat')),'frontal_face_wo_unfold','frontal_face_dist_wo_unfold','all_face_wo_unfold','times');

figure;
hold on;
plot(times,nanmean(squeeze(all_face_wo_unfold(:,63,:)),1),'b')
plot(times,nanmean(squeeze(frontal_face_wo_unfold(:,63,:)),1),'r')
plot(times,nanmean(squeeze(frontal_face_dist_wo_unfold(:,63,:)),1),'g')
