# Supplementary material for: Investigating Saccade-Onset Locked EEG Signatures of Face Perception during Free-Viewing in a Naturalistic Virtual Environment
Source: eNeuro. 2025 Aug 29;12(9):ENEURO.0573-24.2025. doi: 10.1523/ENEURO.0573-24.2025 (PMC12418071; doi:10.1523/ENEURO.0573-24.2025)
Supplement: Data 1 — The code used for the creation of this manuscript. Download Data 1, ZIP file. [file eneuro-12-ENEURO.0573-24.2025-s001.zip › saccade-onset_ERPs_of-face_perception_free-viewing_VR-main/README.md]

# Investigating saccade-onset ERPs of face perception during free-viewing in VR

The code of the project was used to investigate saccade-onset compared to gaze-onset ERPs (Amme et al., 2024) of face perception in an immersive free-viewing virtual reality experiment.


Amme, C., Sulewski, P., Spaak, E., Hebart, M. N., Koenig, P., & Kietzmann, T. C. (2024). Saccade onset, not fixation onset, best explains early sensory responses across the human visual cortex during naturalistic vision (p. 2024.10.25.620167). bioRxiv. https://doi.org/10.1101/2024.10.25.620167


## Additional resources
- **EEG preprocessing**: Schmidt, V., & Nolte, D. (2024). EEG_preprocessing_scripts [Computer software]. https://github.com/debnolte/EEG_preprocessing_scripts
- **Eye-tracking preprocessing and classification**: Nolte, D., & Vidal De Palol, M. (2024). Combining-EEG-and-Eye-Tracking-in-Virtual-Reality [Computer software]. https://github.com/debnolte/Combining-EEG-and-Eye-Tracking-in-Virtual-Reality---Obtaining-Fixation-Onset-ERPs-and-ERSPs
- **Data availability**: 
    - Nolte, D. (2024, February 13). Combining EEG and Eye-Tracking in Virtual Reality - Obtaining Fixation-Onset ERPs and ERSPs. https://doi.org/10.17605/OSF.IO/TRFJW
    - Nolte, D. (2024, December 6). Investigating saccade-onset locked EEG signatures of face perception during free-viewing in a naturalistic virtual environment. Retrieved from osf.io/s3uwg 
