# Supplementary material for: Investigating Saccade-Onset Locked EEG Signatures of Face Perception during Free-Viewing in a Naturalistic Virtual Environment
Source: eNeuro. 2025 Aug 29;12(9):ENEURO.0573-24.2025. doi: 10.1523/ENEURO.0573-24.2025 (PMC12418071; doi:10.1523/ENEURO.0573-24.2025)
Supplement: Data 1 — The code used for the creation of this manuscript. Download Data 1, ZIP file. [file eneuro-12-ENEURO.0573-24.2025-s001.zip › saccade-onset_ERPs_of-face_perception_free-viewing_VR-main/sacc_sort_for_saccdur.m]

%% Get the trials important for sacc-onset to sort by sacc_dur
%%
clear variables
close all;
clc;
%%
addpath('/net/store/nbp/projects/wd_ride_village/Matlab-resources/eeglab2020_0');
% load EEGlab
eeglab;
basepath='/net/store/nbp/projects/wd_ride_village/processedData/village/preprocessed/';
cd(basepath);
cd('/net/store/nbp/projects/wd_ride_village/repos/wd-pilot-pipeline');
rec_vill = readtable('recordings_village.csv');
%%
subjects = [1,2,4,5,7,8,10,11,12,15,16,17,18,19,20,21,22,24,26,27,29,30,31,32,33,...
    34,36,37,38,41,42,43,44,45,46,47,48,49,50,51,53,54,55,56,57,58,59,60];

subs_to_include = [1,4,5,11,16,18,19,20,21,29,30,33,34,36,37,38,41,...
    42,43,44,45,46,47,48,49,50,53,54,56,57,58,59,60]; % took 17,51, out for now as I get a weird error

%%
for sub = 1:length(subjects)
    s = subjects(sub);
    if ismember(s,subs_to_include)

        cd('/net/store/nbp/projects/wd_ride_village/recordedData/wd_village/');
        uidname = rec_vill{sub,1};
        uidname = uidname{1,1};

        savedata = [basepath, uidname, '/'];

        % add this new folder to the savedata path, so where the intermediate steps
        % will be saved
        savedata = [savedata, 'automated_preproc_new/'];
        cd(savedata);

        % get the corresponding file name
        if s > 39

            cntfile = dir(string(s)+'_v1_'+'*'+'.xdf');
        elseif s < 10
            cntfile = dir('0'+string(s)+'_v_'+'*'+'.xdf');
        else
            cntfile = dir(string(s)+'_v_'+'*'+'.xdf');
        end
        cntpath = fullfile(basepath,cntfile.name);
        [filepath,filename,ext] = fileparts(cntpath); % define variables
        filepath = [filepath filesep];
        filename = [filename ext];

        %% load the data without the removed artifacts after running clean_artifacts
        EEG = pop_loadset(sprintf('2a_cleanDataChannels_woRejection_%s.set',uidname),fullfile(savedata));
        %% get correct trigger file
        trgname = sprintf('sacc_incl_saccdur_%s.csv',uidname); % frontal faces
        trgpath = '/net/store/nbp/projects/wd_ride_village/repos/wd-pilot-pipeline/data/village/processed/Trigger_MAD_newfile';
        EEG = pop_importevent(EEG,'event',fullfile(trgpath,trgname),'fields', {'latency','type','saccade_amp','saccade_dur'}, 'skipline', 1,'append','no');
        %% reject the noisy periods
        if isfile(fullfile(savedata,sprintf('removed_intervals_%s.mat',uidname)))
            load(fullfile(savedata,sprintf('removed_intervals_%s.mat',uidname)));
            EEG = eeg_eegrej(EEG,tmprej);
        end
        % save the data: always add an 'a' behind the number of automated
        EEG = eeg_checkset(EEG);

        %% reject noisy ICs
        load(fullfile(savedata,sprintf('removed_components_%s.mat',uidname)));

        outDir = fullfile(savedata, 'amica');
        mod = loadmodout15(outDir);

        EEG.icaweights  = mod.W;
        EEG.icasphere   = mod.S;
        EEG.icawinv     = [];
        EEG.icaact      = [];
        EEG.icachansind = [];
        EEG             = eeg_checkset(EEG);
        % get the bad components out of the saved ICA file and re-reject them
        EEG             = pop_subcomp(EEG,components_to_remove);

        % save the results
        EEG = eeg_checkset(EEG);

        %% Interpolating missing channels
        % get all channels that need to be interpolated
        EEG_chan = pop_loadset(sprintf('1a_triggersFiltering_%s.set',uidname),fullfile(savedata));
        full_chanlocs = EEG_chan.chanlocs; % used for data cleaning and interpolation
        clear EEG_chan

        EEG = pop_interp(EEG,full_chanlocs,'spherical');

        EEG = eeg_checkset(EEG);
        % check if duplicate channel label
        if isfield(EEG.chanlocs, 'labels')
            if length( { EEG.chanlocs.labels } ) > length( unique({ EEG.chanlocs.labels } ) )
                disp('Warning: some channels have the same label');
            end
        end
        EEG = eeg_checkset(EEG);
        %% Now get the data to be used by python: 
        currElec = 'PO7';
        el_idx = find(strcmp({EEG.chanlocs.labels}, currElec) == 1); %find the index of electrode
        
        % get data for trial plot
        EEG = pop_epoch(EEG, {}, [-0.3 0.5]);
        
        % get the correct trials only
        numEpochs = length(EEG.epoch);
        latency_array = NaN(numEpochs, 1);  % Preallocate for speed
        type_array = cell(numEpochs, 1);
        saccade_dur = cell(numEpochs, 1);
        
        for i = 1:numEpochs
            % Extract latency cell and convert to array
            latencies = cell2mat(EEG.epoch(i).eventlatency);
            
            % Find index where latency is 0
            zero_idx = find(latencies == 0, 1);  
            
            if ~isempty(zero_idx)
                % Extract corresponding values from other fields
                latency_array(i) = latencies(zero_idx);
                type_array{i} = EEG.epoch(i).eventtype{zero_idx};
                saccade_dur{i} = EEG.epoch(i).eventsaccade_dur{zero_idx};
            end
        end
        
        % 
        data = squeeze(EEG.data(el_idx,:,:));
        times = EEG.times;
        event = EEG.event(:,1:numEpochs);
        [event.saccade_dur] = deal(saccade_dur{:});
        % save everything
        py_path = '/net/store/nbp/projects/wd_ride_village/repos/wd-pilot-pipeline/data/village/processed/EEG';
        save(fullfile(py_path,sprintf('Sub%s_trialOrderSaccAmpCorr-saccOnset.mat',string(sub))),'data','times','event');
    end

    
end
